# Supplementary material for: Identification of factors that promote biogenesis of tRNACGASer
Source: RNA Biol. 2018 Oct 18;15(10):1286–94. doi: 10.1080/15476286.2018.1526539 (PMC6284589; doi:10.1080/15476286.2018.1526539)
Supplement: Supplemental Material [file krnb-15-10-1526539-s001.zip]

Archive with 8 entries (7 files):
- Supplementary material/
- Supplementary material/Supplementary Figure S1.pdf
- Supplementary material/Supplementary Figure S2.pdf
- Supplementary material/Supplementary Figure S3.pdf
- Supplementary material/Supplementary Figure S4.pdf
- Supplementary material/Supplementary Table S1.docx
- Supplementary material/Supplementary Table S2.docx
- Supplementary material/Supplementary Table S3.docx
